# Supplementary material for: Survival costs of reproduction are independent of energy costs in a seabird, the pelagic cormorant
Source: Ecol Evol. 2024 Jul 23;14(7):e11414. doi: 10.1002/ece3.11414 (PMC11264352; doi:10.1002/ece3.11414)
Supplement: Supplementary file 1 — Appendix S1. [file ECE3-14-e11414-s001.zip]

Archive with 13 entries (13 files):
- appendix.docx
- FigureS1.pdf
- FigureS2.pdf
- TableS1.xlsx
- TableS10.xlsx
- TableS2.xlsx
- TableS3.xlsx
- TableS4.xlsx
- TableS5.xlsx
- TableS6.xlsx
- TableS7.xlsx
- TableS8.xlsx
- TableS9.xlsx
