# Supplementary material for: Survival costs of reproduction are independent of energy costs in a seabird, the pelagic cormorant
Source: Ecol Evol. 2024 Jul 23;14(7):e11414. doi: 10.1002/ece3.11414 (PMC11264352; doi:10.1002/ece3.11414)
Supplement: Supplementary file 1 — Appendix S1. [file ECE3-14-e11414-s001.zip › TableS1.xlsx]

## Sheet: Sheet1
Group 1 (females)
Test	χ2	P-value	Df	ĉ =χ2/Df
WBWA	34.57	0.183	28	1.23
3G.SR	31.82	0.282	28	1.14
3G.Sm	107.37	0.102	90	1.19
M.ITEC	143.25	<0.001	13	11.02
M.LTEC	9.29	0.595	11	0.84
Sum	326.3	<0.001	170	1.92
Group 2 (males)
Test	χ2	P-value	Df	ĉ =χ2/Df
WBWA	18.75	0.809	25	0.75
3G.SR	12.12	0.99	26	0.47
3G.Sm	64.03	0.244	57	1.12
M.ITEC	75.94	<0.001	11	6.9
M.LTEC	Na	Na	Na	Na
Sum	170.83	0.001	119	1.44
