# Supplementary material for: Survival costs of reproduction are independent of energy costs in a seabird, the pelagic cormorant
Source: Ecol Evol. 2024 Jul 23;14(7):e11414. doi: 10.1002/ece3.11414 (PMC11264352; doi:10.1002/ece3.11414)
Supplement: Supplementary file 1 — Appendix S1. [file ECE3-14-e11414-s001.zip › TableS10.xlsx]

## Sheet: Sheet1
Index	(Int)	Year	B.age	B.size	Tsm	B. age	B.age	B.age	B.size	B.size	Tsm	df	logLik	AICc	ΔAICc	weight
						×B. size	×Tsm	×Year	×Tsm	×Year	×Year
1	88.793	+	-0.332									6	-194.44	402.52	0	0.35
2	91.11	+	-0.337	-0.751								7	-194.17	404.59	2.06	0.13
3	87.874	+	-0.324		0.224							7	-194.18	404.6	2.08	0.12
4	84.5	+										5	-196.98	405.12	2.6	0.1
5	84.285	+	-0.173		1.337		-0.052					8	-193.26	405.47	2.94	0.08
6	85.653	+	-0.017	1.404		-0.144						8	-193.43	405.79	3.27	0.07
7	90.206	+	-0.329	-0.76	0.227							8	-193.91	406.76	4.23	0.04
8	83.483	+			0.281							6	-196.61	406.87	4.34	0.04
9	80.461	+	-0.077	1.585	3.191		-0.081		-0.661			10	-191.28	407.24	4.72	0.03
10	86.416	+		-0.639								6	-196.81	407.26	4.74	0.03
