# Supplementary material for: Survival costs of reproduction are independent of energy costs in a seabird, the pelagic cormorant
Source: Ecol Evol. 2024 Jul 23;14(7):e11414. doi: 10.1002/ece3.11414 (PMC11264352; doi:10.1002/ece3.11414)
Supplement: Supplementary file 1 — Appendix S1. [file ECE3-14-e11414-s001.zip › TableS2.xlsx]

## Sheet: Sheet1
Activity :	Flying	Diving	Resting (water)	Resting (land)
Specific metabolic rate (W) :	168 ± 51	66 ± 11	7.7 ± 12	7.8 ± 2.5
