# Supplementary material for: Survival costs of reproduction are independent of energy costs in a seabird, the pelagic cormorant
Source: Ecol Evol. 2024 Jul 23;14(7):e11414. doi: 10.1002/ece3.11414 (PMC11264352; doi:10.1002/ece3.11414)
Supplement: Supplementary file 1 — Appendix S1. [file ECE3-14-e11414-s001.zip › TableS3.xlsx]

## Sheet: Sheet1
Index	Model	Effect(s) on p or Ψ	ΔAICc	wi	Np	Deviance
Model selection for recapture probabilities (p)
8	{ Φ(State × Time × Sex) p(State × Sex/State × Sex) Ψ(State × Time × Sex)}	2 age classes (1 and 1+), p 1 varies with state and sex, p1+ varies with state and sex	0	0.99	128	3700.15
7	{ Φ(State × Time × Sex) p(Sex/Sex) Ψ(State × Time × Sex)}	2 age classes (1 and 1+), p 1 varies with sex, p1+ varies with sex	8.62	0.01	124	3717.46
6	{ Φ(State × Time × Sex) p(State/State) Ψ(State × Time × Sex)}	2 age classes (1 and 1+), p 1 varies with state, p1+ varies with state	30.03	0	124	3738.86
5	{ Φ(State × Time × Sex) p(./.) Ψ(State × Time × Sex)}	2 age classes (1 and 1+), p 1 constant, p1+ constant	44.07	0	122	3757.24
4	{ Φ(State × Time × Sex) p(Time × Sex/Time × Sex) Ψ(State × Time × Sex)}	2 age classes (1 and 1+), p 1 varies with time and sex, p1+ varies with time and sex	49.2	0	173	3650.01
3	{ Φ(State × Time × Sex) p(Time/Time) Ψ(State × Time × Sex)}	2 age classes (1 and 1+), p 1 varies with time, p1+ varies with time	57.22	0	149	3711.38
2	{ Φ(State × Time × Sex) p(State × Time/State × Time) Ψ(State × Time × Sex)}	2 age classes (1 and 1+), p 1 varies with state and time, p1+ varies with state and time	62.8	0	176	3656.88
1	{ Φ(State × Time × Sex) p(State × Time × Sex/State × Time × Sex) Ψ(State × Time × Sex)}	2 age classes (1 and 1+), p 1 varies with state, time and sex, p1+ varies with state, time and sex	124.2	0	230	3594.76
Model selection for transition probabilities (Ψ)
20	{Φ(State × Time × Sex) p(State × Sex/State × Sex) Ψ(State × Time)}	Ψ varies with state and time (interaction model)	0	1	98	3716.73
19	{Φ(State × Time × Sex) p(State × Sex/State × Sex) Ψ(State × Time × Sex)}	Ψ varies with state, time and sex (interaction model)	48.01	0	128	3700.15
18	{Φ(State × Time × Sex) p(State × Sex/State × Sex) Ψ(Time)}	Ψ varies with time	382.98	0	83	4131.53
17	{Φ(State × Time × Sex) p(State × Sex/State × Sex) Ψ(State + Time)}	Ψ varies with state and time (additive model)	383.51	0	84	4129.95
16	{Φ(State × Time × Sex) p(State × Sex/State × Sex) Ψ(Time + Sex)}	Ψ varies with time and sex (additive model)	383.9	0	84	4130.34
15	{Φ(State × Time × Sex) p(State × Sex/State × Sex) Ψ(State + Time + Sex)}	Ψ varies with state, time and sex (additive model)	384.37	0	85	4128.7
14	{Φ(State × Time × Sex) p(State × Sex/State × Sex) Ψ(Time × Sex)}	Ψ varies with time and sex (interaction model)	408.04	0	98	4124.77
13	{Φ(State × Time × Sex) p(State × Sex/State × Sex) Ψ(State × Sex)}	Ψ varies with state and sex (interaction model)	492.34	0	72	4264.02
12	{Φ(State × Time × Sex) p(State × Sex/State × Sex) Ψ(.)}	Ψ constant	494.46	0	69	4272.43
11	{Φ(State × Time × Sex) p(State × Sex/State × Sex) Ψ(Sex)}	Ψ varies with sex	495.36	0	70	4271.24
10	{Φ(State × Time × Sex) p(State × Sex/State × Sex) Ψ(State)}	Ψ varies with state	496.4	0	70	4272.28
9	{Φ(State × Time × Sex) p(State × Sex/State × Sex) Ψ(State + Sex)}	Ψ varies with state and sex (additive model)	497.3	0	71	4271.08
