# Supplementary material for: Survival costs of reproduction are independent of energy costs in a seabird, the pelagic cormorant
Source: Ecol Evol. 2024 Jul 23;14(7):e11414. doi: 10.1002/ece3.11414 (PMC11264352; doi:10.1002/ece3.11414)
Supplement: Supplementary file 1 — Appendix S1. [file ECE3-14-e11414-s001.zip › TableS4.xlsx]

## Sheet: Sheet1
Probability of transition from state 1 to state 2						Probability of transition from state 2 to state 1
Year	Estimate	SE	LCI	UCI		Year	Estimate	SE	LCI	UCI
2005	0.609	0.062	0.483	0.722		2005	0.142	0.059	0.06	0.298
2006	0.488	0.096	0.31	0.67		2006	0.44	0.053	0.341	0.545
2007	0.786	0.067	0.626	0.889		2007	0.229	0.043	0.156	0.323
2008	0.881	0.086	0.597	0.974		2008	0.22	0.033	0.162	0.292
2009	0.554	0.106	0.348	0.742		2009	0.405	0.039	0.332	0.482
2010	0.021	0.02	0.003	0.129		2010	0.929	0.019	0.881	0.958
2011	0.312	0.034	0.25	0.382		2011	0.296	0.121	0.119	0.566
2012	0.273	0.043	0.196	0.365		2012	0.494	0.06	0.379	0.609
2013	0.782	0.045	0.681	0.858		2013	0.113	0.046	0.049	0.239
2015	0.118	0.076	0.031	0.357		2015	0.657	0.046	0.561	0.742
2016	0.278	0.049	0.193	0.383		2016	0.46	0.072	0.325	0.6
2017	0.457	0.054	0.354	0.563		2017	0.378	0.069	0.255	0.519
2018	0.273	0.07	0.158	0.428		2018	0.425	0.055	0.323	0.535
2019	0.477	0.065	0.354	0.602		2019	0.238	0.048	0.156	0.344
2020	0.459	0.096	0.284	0.645		2020	0.245	0.044	0.169	0.34
