# Supplementary material for: Survival costs of reproduction are independent of energy costs in a seabird, the pelagic cormorant
Source: Ecol Evol. 2024 Jul 23;14(7):e11414. doi: 10.1002/ece3.11414 (PMC11264352; doi:10.1002/ece3.11414)
Supplement: Supplementary file 1 — Appendix S1. [file ECE3-14-e11414-s001.zip › TableS5.xlsx]

## Sheet: Sheet1
State	Sex	Age group	Estimate	SE	LCI	UCI
1	Female	1	0,825	0,024	0,773	0,867
1	Male	1+	0,409	0,056	0,306	0,520
1	Female	1	0,929	0,026	0,858	0,966
1	Male	1+	0,605	0,185	0,252	0,875
2	Female	1	0,889	0,024	0,832	0,928
2	Male	1+	0,267	0,046	0,186	0,367
2	Female	1	0,979	0,017	0,902	0,996
2	Male	1+	0,289	0,132	0,103	0,589
