# Supplementary material for: Survival costs of reproduction are independent of energy costs in a seabird, the pelagic cormorant
Source: Ecol Evol. 2024 Jul 23;14(7):e11414. doi: 10.1002/ece3.11414 (PMC11264352; doi:10.1002/ece3.11414)
Supplement: Supplementary file 1 — Appendix S1. [file ECE3-14-e11414-s001.zip › TableS6.xlsx]

## Sheet: Sheet1
Index	(Int)	Year	B.age	B.size	Tsm	B. age×B. size	B.age ×Tsm	B.age ×Year	B.size× Tsm	B.size	Tsm×Year	df	logLik	AICc	ΔAICc	weight
										×Year
1	7,268	+			-0,012							6	30,18	-46,72	0,00	0,19
2	7,438	+	-0,013	-0,046	-0,045	0,005	0,002					10	35,36	-46,03	0,69	0,14
3	7,181	+		0,029	-0,012							7	31,13	-46,01	0,71	0,13
4	7,225	+										5	28,51	-45,87	0,85	0,13
5	7,139	+		0,029								6	29,37	-45,09	1,63	0,08
6	7,231	+	0,003		-0,012							7	30,60	-44,97	1,75	0,08
7	7,299	+	-0,007	-0,034	-0,011	0,004						9	33,23	-44,71	2,01	0,07
8	7,184	+	0,003									6	29,05	-44,45	2,27	0,06
9	7,138	+	0,003	0,030	-0,012							8	31,62	-44,31	2,41	0,06
10	7,309	+	-0,001		-0,036		0,001					8	31,61	-44,29	2,43	0,06
