# Supplementary material for: Survival costs of reproduction are independent of energy costs in a seabird, the pelagic cormorant
Source: Ecol Evol. 2024 Jul 23;14(7):e11414. doi: 10.1002/ece3.11414 (PMC11264352; doi:10.1002/ece3.11414)
Supplement: Supplementary file 1 — Appendix S1. [file ECE3-14-e11414-s001.zip › TableS7.xlsx]

## Sheet: Sheet1
Index	(Int)	Year	B.age	B.size	Tsm	B. age	B.age	B.age	B.size	B.size	Tsm	df	logLik	AICc	ΔAICc	weight
						×B. size	×Tsm	×Year	×Tsm	×Year	×Year
1	3.928	+										5	-83.33	177.81	0	0.32
2	4.094	+			-0.046							6	-82.82	179.29	1.48	0.15
3	3.69	+	0.018									6	-82.95	179.54	1.73	0.14
4	3.724	+		0.068								6	-83.23	180.1	2.29	0.1
5	4.52	+	-0.011		-0.246		0.01					8	-81.06	181.05	3.24	0.06
6	3.866	+	0.017		-0.043							7	-82.5	181.24	3.44	0.06
7	3.885	+		0.07	-0.046							7	-82.71	181.67	3.86	0.05
8	2.955			0.261								3	-87.65	181.75	3.94	0.04
9	3.461	+	0.019	0.074								7	-82.83	181.89	4.09	0.04
10	3.163			0.264	-0.062							4	-86.85	182.45	4.64	0.03
