# Supplementary material for: Survival costs of reproduction are independent of energy costs in a seabird, the pelagic cormorant
Source: Ecol Evol. 2024 Jul 23;14(7):e11414. doi: 10.1002/ece3.11414 (PMC11264352; doi:10.1002/ece3.11414)
Supplement: Supplementary file 1 — Appendix S1. [file ECE3-14-e11414-s001.zip › TableS8.xlsx]

## Sheet: Sheet1
Index	(Int)	Year	B.age	B.size	Tsm	B. age	B.age	B.age	B.size	B.size	Tsm	df	logLik	AICc	ΔAICc	weight
						×B. size	×Tsm	×Year	×Tsm	×Year	×Year
1	1.428	+		-0.088						+		9	-24.4	70.55	0	0.25
2	1.589	+	-0.035	-0.208		0.018						8	-26.14	71.22	0.67	0.18
3	1.164	+										5	-30.58	72.31	1.76	0.1
4	1.66	+	-0.035	-0.204	-0.02	0.018						9	-25.44	72.63	2.07	0.09
5	1.464	+		-0.082	-0.015					+		10	-24.01	72.71	2.16	0.09
6	1.969	+	-0.051	-0.231	-0.096	0.02	0.004					10	-24.07	72.83	2.27	0.08
7	1.245	+			-0.022							6	-29.83	73.32	2.76	0.06
8	1.451	+	-0.001	-0.091						+		10	-24.39	73.46	2.91	0.06
9	0.972	+		0.064								6	-30.03	73.7	3.15	0.05
10	1.098	+	0.005									6	-30.4	74.45	3.89	0.04
