# Supplementary material for: Survival costs of reproduction are independent of energy costs in a seabird, the pelagic cormorant
Source: Ecol Evol. 2024 Jul 23;14(7):e11414. doi: 10.1002/ece3.11414 (PMC11264352; doi:10.1002/ece3.11414)
Supplement: Supplementary file 1 — Appendix S1. [file ECE3-14-e11414-s001.zip › TableS9.xlsx]

## Sheet: Sheet1
Index	(Int)	Year	B.age	B.size	Tsm	B. age	B.age	B.age	B.size	B.size	Tsm	df	logLik	AICc	ΔAICc	weight
						×B. size	×Tsm	×Year	×Tsm	×Year	×Year
1	-29.336	+	7.873									6	-370.81	755.27	0	0.41
2	63.364	+	3.758		-29.228		1.453					8	-369.15	757.23	1.97	0.15
3	-36.388	+	7.938		1.72							7	-370.78	757.79	2.52	0.12
4	-32.406	+	7.88	0.995								7	-370.81	757.86	2.59	0.11
5	72.412	+										5	-374.04	759.23	3.96	0.06
6	52.264	+	3.751	3.861	-29.475		1.464					9	-369.13	760.01	4.75	0.04
7	-76.224	+	10.449	18.3		-1.159						8	-370.7	760.34	5.07	0.03
8	-39.253	+	7.944	0.933	1.717							8	-370.77	760.49	5.22	0.03
9	58.937	+	1.043					+				9	-369.5	760.74	5.48	0.03
10	156.98	+	2.184	-36.777	-59.253		1.896		10.943			10	-368.12	760.93	5.66	0.02
